# Supplementary material for: Exploring the potential impact of medical errors research on population health
Source: PLoS One. 2026 Mar 12;21(3):e0340153. doi: 10.1371/journal.pone.0340153 (PMC12981467; doi:10.1371/journal.pone.0340153)
Supplement: S2 File — (XLSX) [file pone.0340153.s002.xlsx]

## Sheet: Sheet 1
income_level_iso3c	date	citations	publications	Hindex	Health.researchers..in.full.time.equivalent...as.a.proportion.of.all.researchers	Number.of.grants.for.biomedical.research.by.funder..type.of.grant..duration.and.recipients..World.RePORT.	Official.development.assistance..ODA..for.medical.research.and.basic.health.sectors.per.capita..by.recipient.country	Cause.of.death..by.non.communicable.diseases....of.total.	Cause.of.death..by.communicable.diseases.and.maternal..prenatal.and.nutrition.conditions....of.total.	Current.health.expenditure....of.GDP.	Death.rate..crude..per.1.000.people.	Hospital.beds..per.1.000.people.	Mortality.rate..neonatal..per.1.000.live.births.	Mortality.rate..under.5..per.1.000.live.births.	Mortality.rate..infant..per.1.000.live.births.	Mortality.rate..adult..female..per.1.000.female.adults.	Mortality.rate..adult..male..per.1.000.male.adults.	Out.of.pocket.expenditure.per.capita..current.US..	Physicians..per.1.000.people.	Risk.of.catastrophic.expenditure.for.surgical.care....of.people.at.risk.	Risk.of.impoverishing.expenditure.for.surgical.care....of.people.at.risk.	Specialist.surgical.workforce..per.100.000.population.	Charges.for.the.use.of.intellectual.property..payments..BoP..current.US..	Charges.for.the.use.of.intellectual.property..receipts..BoP..current.US..	Research.and.development.expenditure....of.GDP.	Researchers.in.R.D..per.million.people.
HIC	1995	16	1	171							7.87838	7.18707	7.56769	13.9262	11.6938	94.4523	179.86		2.34122				9.41762e+08	1.5529e+09
HIC	1996	2	1	11							7.78853	6.43878	7.24615	13.3677	11.2338	91.9318	173.966		2.49964				1.13067e+09	1.72111e+09	1.29193	2246.74
HIC	1997	129	9	45.625							7.74277	6.21927	6.95231	12.8354	10.7908	90.3519	170.378		2.45915				1.19209e+09	1.77746e+09	1.27027	2253.53
HIC	1998	2	5	28							7.68677	6.30538	6.68615	12.34	10.3862	88.5019	167.59		2.56103				1.22046e+09	1.74756e+09	1.22163	2104.19
HIC	1999	2231	18	115.667							7.67781	6.46086	6.44	11.8708	9.99846	87.2055	163.624		2.52926				1.40947e+09	1.98915e+09	1.28513	2219.23
HIC	2000	3567	42	136.667				84.1145	7.84997	6.40553	7.57617	5.2364	6.23385	11.4369	9.64308	85.6981	160.161	230.369	2.51488				1.48984e+09	2.09232e+09	1.34056	2182.59
HIC	2001	3324	49	79.6944						6.53281	7.49941	5.09308	6.03231	11.0323	9.31385	83.9092	156.998	233.446	2.61326				1.45021e+09	2.07172e+09	1.37034	2358.17
HIC	2002	2815	58	88.5909						6.65843	7.54241	5.19887	5.84308	10.6723	9.01385	82.1316	154.09	254.682	2.70959				1.48182e+09	2.09004e+09	1.24263	2050.98
HIC	2003	5490	75	140.667						6.78084	7.57648	4.98357	5.68	10.3354	8.73846	80.7577	151.073	303.129	2.78978	13.1243	3.95676		1.69099e+09	2.33081e+09	1.19944	2281.68
HIC	2004	6199	82	132.313						6.70327	7.39927	5.02944	5.5	9.99538	8.45385	78.8379	148.105	345.702	2.70938	12.7816	3.42895		2.50342e+09	3.41053e+09	1.19961	2445.33
HIC	2005	5364	88	92.4795						6.7361	7.49637	4.7224	5.32923	9.66308	8.18615	77.5748	146.303	367.569	2.7854	12.1237	3.13684		3.04664e+09	3.6538e+09	1.23925	2653.44
HIC	2006	6122	111	103.5						6.68996	7.43672	4.85406	5.15846	9.34	7.91846	76.0844	144.434	388.117	2.73017	10.8684	2.41053		3.09009e+09	3.9273e+09	1.34215	3084.31
HIC	2007	4419	97	116.922						6.84276	7.46587	4.765	4.97692	9.03385	7.67077	74.7624	142.374	434.547	2.82806	10.49	2.855		3.44686e+09	4.49522e+09	1.30404	3045.12
HIC	2008	4927	103	84.0714						7.01642	7.44303	4.81362	4.81692	8.76308	7.44769	73.2557	138.998	482.211	2.81526	9.67179	1.86154		3.94044e+09	4.61796e+09	1.43566	3099.76
HIC	2009	5198	115	103.408						7.4652	7.43798	4.55652	4.69231	8.51231	7.23231	71.9614	135.851	456.378	2.79964	10.7526	2.17895		3.73637e+09	4.52602e+09	1.40755	3118.7
HIC	2010	4662	101	96.5568				85.3843	6.87816	7.47191	7.47336	4.61317	4.56923	8.28154	7.04154	69.8919	132.805	461.97	2.82333	10.8395	1.89211		4.20027e+09	4.81942e+09	1.43265	3189.96
HIC	2011	2015	97	83.3218						7.37453	7.48136	4.60982	4.47231	8.07385	6.86	68.7533	129.115	502.857	3.05948	10.6079	1.81053	45.25	4.33342e+09	5.06844e+09	1.44883	3186.79
HIC	2012	3342	117	98.1717						7.42117	7.57337	4.59034	4.38308	7.86769	6.69538	67.0814	126.453	491.843	3.13806	10.9947	1.85263	56.8214	4.49927e+09	5.25455e+09	1.46465	3126.12
HIC	2013	4122	103	127.278						7.44464	7.57676	4.58617	4.30154	7.68154	6.54615	65.9705	123.308	507.647	3.27357	10.69	2.065	79.2178	4.81132e+09	5.51936e+09	1.45881	3311.27
HIC	2014	1708	66	93.6885			0.05			7.48142	7.64214	4.5475	4.23231	7.51077	6.40615	64.7868	121.592	518.759	3.28452	10.7026	1.97949	69.9845	5.42032e+09	6.1722e+09	1.47289	3263.51
HIC	2015	1374	67	97.9219				85.6713	7.18298	7.64252	7.81455	4.24155	4.15231	7.34923	6.26615	64.2325	119.901	470.053	3.16005	10.2842	1.61053	80.8085	5.88977e+09	6.35058e+09	1.50516	3304.55
HIC	2016	4238	105	103.083			0.17			7.69582	7.86627	4.23228	4.08154	7.18	6.13077	63.6569	118.4	479.928	3.33728	9.85128	1.57179	51.725	5.3774e+09	6.15673e+09	1.48706	3432.22
HIC	2017	2265	116	106.5	14	70347	0.1			7.66452	7.98695	4.19474	4.01692	7.02	5.99692	63.4298	116.48	501.177	3.43558	9.19231	1.43846	85.2237	5.89239e+09	6.67913e+09	1.5869	3637.66
HIC	2018	2197	114	96.7909	13		1.11			7.64513	8.01093	4.18393	3.94923	6.86462	5.87231	62.4145	115.676	525.338	3.52569	8.44	1.25	68.355	6.43217e+09	7.53806e+09	1.51429	3577.7
HIC	2019	1276	98	85.7634		68660	0.69	86.2252	7.03342	7.79486	8.06867	4.14143	3.87538	6.86462	5.79692	62.0438	113.892	517.084	3.7637	8.055	1.2175		6.56386e+09	7.49298e+09	1.76248	4245.66
HIC	2020	939	77	80.6164	12	73730	70.48			8.71216	8.74281	4.24472	3.79077	6.57385	5.62154	64.4066	118.843	499.322	3.68822	7.4575	1.22		6.70053e+09	7.19497e+09	1.70527	3755.56
HIC	2021	797	94	80	13	75502	1.5			8.58225	9.31993	3.71364	3.71231	6.44	5.52154	70.8984	124.268	566.843	3.67138	5.42703	1.11351		7.84191e+09	9.07777e+09	1.74802	4097.86
HIC	2022	260	65	86.7903	13	79187	1.13			8.1205	8.86251		3.62923	6.32462	5.42	64.9121	114.692	557.261	3.726	6.01429	1.21714		8.06724e+09	8.61046e+09	1.7144	4073.74
HIC	2023	100	66	78.0159	12	73812				9.1603	8.38748		3.55692	6.21538	5.32462	61.6912	110.361	685.375					8.35662e+09	9.14298e+09	0.608023	3790.16
HIC	2024	12	58	79.375		81858																	7.86939e+09	1.17343e+10
LIC	2015	11	1	21				36.9378	51.0634	6.15708	9.54224	0.730769	28.86	86.664	55.768	246.647	322.316	19.971	0.114	62.6462	79.5769		5.57896e+06	3.02701e+06	0.26214	40.3841
LIC	2016	43	1	100			5.45			6.20296	9.39912	0.746154	28.44	85.392	55.184	241.469	318.645	18.9264	0.448	64.6357	79.7786	0.623333	2.34338e+07	1.14144e+06	0.320863	31.3673
LIC	2017	15	1	146	15	1040	5.64			6.39367	9.50396	0.689167	28.048	86.14	55.488	239.591	323.469	17.983	0.3474	66.7571	79.7714		8.20807e+06	5.27384e+06	0.306113	32.77
LIC	2020	5	1	65	15	152	5.5			6.69214	8.2456	0.712222	26.596	70.556	47.024	219.89	297.93	18.3073	0.1	67.7231	83.2154		1.35245e+07	1.73984e+06	0.25116	44.1087
LIC	2021	23	3	41.6667	15	140	4.66			6.75285	8.61148	1.052	26.192	70.74	46.792	237.784	320.417	18.8143	0.103091	64.5	82.1		1.31908e+07	3.66603e+06	0.212555	36.1782
LIC	2023	0	2	32.5	14	174					7.45692		25.268	64.128	43.492	200.009	268.872						1.33302e+07	2.635e+06	0.552675	62.3183
LIC	2024	0	2	10		155
LMC	2004	92	1	234						5.25662	8.97186	1.8024	27.028	72.972	51.372	247.179	309.489	23.4567	0.551	60.071	68.2677		4.87073e+07	2.68164e+07	0.259563	242.333
LMC	2005	11	1	62						5.39484	8.78636	1.79156	26.382	69.716	49.354	242.381	305.385	24.5822	0.705708	57.4161	64.9484		5.26813e+07	2.51848e+07	0.307833	197.972
LMC	2007	196	4	67.75						5.26575	8.46234	1.82478	25.272	63.956	45.886	233.213	299.193	29.2771	0.801933	51.6061	64.2545		7.69295e+07	1.62637e+07	0.317237	324.38
LMC	2008	46	6	41.6667						5.31575	8.36572	1.804	24.746	62.008	44.742	230.292	295.82	33.3278	0.62495	50.2533	64.7233		8.96294e+07	1.28565e+07	0.294443	435.057
LMC	2009	230	4	101						5.48446	8.17266	2.02393	24.192	58.856	43.044	224.046	291.558	33.4305	0.630238	47.8655	63.3172		9.65116e+07	1.11925e+07	0.311215	375.453
LMC	2010	87	4	48.5				52.4259	37.1978	5.38757	8.15884	1.78471	23.67	57.32	41.93	223.379	288.925	35.9002	0.670345	44.9258	61.1903	0.26	1.12877e+08	1.06057e+07	0.383414	378.21
LMC	2011	51	6	48.6						5.28112	7.82914	1.69813	23.148	53.872	40.11	212.338	280.834	39.7998	0.630167	40.7529	57.3676	5.10667	1.2504e+08	1.97349e+07	0.277308	447.377
LMC	2012	88	7	62						5.25629	7.67006	1.76808	22.646	51.934	38.962	206.254	275.378	40.4371	0.637636	39.8529	57.1265	20.955	1.71115e+08	1.95103e+07	0.348911	713.597
LMC	2013	38	6	47.8						5.36437	7.52262	1.59036	22.182	50.106	37.814	201.007	270.227	41.9451	0.813387	39.0576	55.6424	13.6387	1.71315e+08	2.63096e+07	0.328249	502.791
LMC	2014	16	2	41			0.96			5.29113	7.40516	1.68808	21.728	48.528	36.76	195.878	265.972	41.6538	0.799231	36.9818	53.5091	14.6077	1.89305e+08	3.37861e+07	0.320908	701.974
LMC	2015	6	3	58.5				57.183	33.5619	5.29976	7.28144	1.67185	21.298	46.962	35.692	190.974	260.49	40.5562	0.8437	40.3848	53.6091	11.05	1.99411e+08	2.68112e+07	0.272971	359.896
LMC	2016	98	8	39			1.13			5.2617	7.15254	1.68679	20.87	45.452	34.684	185.759	255.269	40.5821	0.680036	41.4367	55.52	3.05455	2.08735e+08	2.76393e+07	0.29845	617.492
LMC	2017	71	8	61.8333	14	1395	1.23			5.11345	7.0437	1.78435	20.448	44.102	33.768	180.543	250.751	40.1431	0.886704	39.7839	54.2871	3.68	2.49164e+08	3.68007e+07	0.290618	487.221
LMC	2018	23	10	30	13		1.07			5.02526	6.94538	1.84	20.022	42.746	32.78	176.205	246.562	41.8276	0.617029	38.4774	53.7645	3.555	2.80685e+08	4.14559e+07	0.268956	459.343
LMC	2019	29	7	55.5		285	1.46	60.0757	30.7469	5.30119	6.88314	1.74071	19.572	41.682	31.934	172.341	243.089	41.9421	0.839483	36.1091	49.6424		2.64487e+08	4.01525e+07	0.319395	482.342
LMC	2020	115	20	42.8571	13	338	1.67			5.55305	7.17478	2.0081	19.132	40.314	31.018	173.911	250.206	40.4843	0.68972	32.78	48.3233		2.48875e+08	5.38794e+07	0.3064	542.433
LMC	2021	48	12	50.7273	13	397	1.99			5.65488	7.61568	2.15813	18.684	39.01	30.16	191.615	271.192	43.0462	0.742455	32.5138	46.3966		3.00933e+08	4.24558e+07	0.304607	599.158
LMC	2022	10	8	56.375	13	418	1.81			5.62216	6.68198		18.25	37.774	29.296	162.861	234.816	44.9182	0.296778	32.9033	46.5333		3.51136e+08	5.97188e+07	0.353493	464.787
LMC	2023	0	5	28.5	13	335				5.1063	6.63226		17.822	36.836	28.48	158.569	232.585	86.0834					4.98193e+08	7.36978e+07	0.368973	417.994
LMC	2024	1	13	33.1667		289																	9.9153e+08	1.37885e+08
UMC	2002	195	2	43						5.54036	7.60519	3.59579	15.5741	32.8389	26.0185	145.427	241.866	50.2581	1.75435				3.11428e+08	2.04276e+07	0.393527	351.446
UMC	2003	39	3	40.5						5.47313	7.62828	3.43175	15.113	31.5241	24.9944	143.508	240.074	55.3207	1.76784	31.2469	31.2406		3.33931e+08	1.99895e+07	0.417349	390.248
UMC	2005	13	1	34						5.59334	7.65581	3.32444	14.25	29.0222	23.1019	139.272	236.065	73.1468	1.94626	27.2848	27.9121		4.15409e+08	3.43844e+07	0.439787	417.488
UMC	2006	50	4	42.75						5.67894	7.6797	3.34375	13.8333	27.8074	22.25	136.421	233.907	81.1098	2.05216	25.5059	25.5206		4.71753e+08	2.87356e+07	0.475767	548.661
UMC	2007	154	3	47.6667						5.60641	7.65983	3.11565	13.4	26.6574	21.5019	133.541	229.754	93.4111	1.95831	21.9714	23.9086		5.31171e+08	3.91868e+07	0.44338	578.918
UMC	2008	185	8	100.429						5.79166	7.60606	3.12349	12.9574	25.563	20.7481	130.773	224.704	108.285	1.83471	19.3361	22.5556		6.05528e+08	6.27344e+07	0.443047	600.205
UMC	2009	63	7	61.3333						6.18419	7.59604	3.12178	12.5426	24.6222	20.0685	128.821	220.812	101.268	1.79907	19.1647	22.0618	22.26	6.38932e+08	5.97804e+07	0.483439	619.441
UMC	2010	64	7	44.4				75.1618	15.0578	6.04058	7.55615	3.16729	12.1648	23.5315	19.3833	125.205	216.516	109.619	1.91319	18.5636	21.7303	7.07	7.51172e+08	5.80525e+07	0.50659	719.752
UMC	2011	28	9	47.3333						5.8485	7.55972	3.07391	11.8167	22.7667	18.8204	122.703	213.683	123.444	2.36889	17.0412	19.4824	32.556	8.5792e+08	7.45807e+07	0.434407	663.433
UMC	2012	256	13	40.3846						5.97808	7.517	3.17465	11.5056	21.8907	18.1778	120.216	208.675	127.514	2.16906	16.04	18.3057	69.9183	9.50569e+08	7.89403e+07	0.466178	686.669
UMC	2013	167	13	31.3333						6.04509	7.49078	3.15636	11.2074	21.1833	17.65	118.001	205.541	134.743	2.44382	15.8086	18.06	49.87	1.09903e+09	8.41171e+07	0.441221	674.594
UMC	2014	126	8	45.375			0.17			6.13554	7.48711	3.11455	10.9407	20.5741	17.2019	115.683	203.433	133.564	2.54621	14.9611	17.4778	32.0006	1.12037e+09	7.0773e+07	0.480824	742.402
UMC	2015	119	8	43.25				76.8355	13.6801	6.36806	7.52809	3.16174	10.7074	19.9926	16.7426	114.226	200.828	122.757	2.38963	13.7429	16.5114	69.4786	1.10675e+09	9.13576e+07	0.487754	800.041
UMC	2016	74	15	43.2857			0.21			6.51219	7.55991	3.25136	10.513	19.4815	16.3574	112.248	199.501	120.356	2.23818	13.9028	15.9694	40.8167	1.16231e+09	9.02724e+07	0.481563	797.837
UMC	2017	132	12	41.3333	11	2091	0.33			6.45188	7.59437	3.10689	10.3056	18.9519	15.9259	110.204	195.568	128.323	2.26297	12.7714	15.1486	93.775	1.34414e+09	1.95803e+08	0.457829	764.078
UMC	2018	208	25	45.4091	13		0.25			6.38676	7.57165	3.17952	10.1241	18.5	15.5593	107.745	192.272	132.642	2.17645	11.9714	14.7314	27.6714	1.47078e+09	2.13653e+08	0.479444	912.083
UMC	2019	313	26	50.0833		309	0.26	78.2966	12.9344	6.5635	7.65102	3.327	9.96667	18.137	15.2463	106.873	189.901	134.586	2.54502	10.8882	14.4676		1.48312e+09	2.47504e+08	0.471591	955.459
UMC	2020	160	36	39.0645	12	343	0.38			7.14986	8.57046	3.20108	9.80185	17.6611	14.8963	113.327	207.022	127.717	2.48887	10.7061	15.3394		1.41103e+09	2.93613e+08	0.499495	913.346
UMC	2021	87	19	50.8889	12	357	0.71			7.32715	9.60259	2.85182	9.61667	17.25	14.5852	131.087	223.209	145.963	2.47971	10.6273	14.5848		1.69833e+09	4.12164e+08	0.463083	1006.25
UMC	2022	54	31	43.7407	11	374	0.74			6.76981	7.9848		9.40926	16.8611	14.2778	104.79	189.621	157.825	1.97185	11.8882	14.6029		1.82414e+09	4.42462e+08	0.480681	1062.67
UMC	2023	22	30	59.5	10	381				5.63549	7.77467		9.17963	16.913	14.1259	102.185	182.382	47.9059					1.90387e+09	4.09449e+08	0.327367	1215.59
UMC	2024	1	15	74.0667		364																	2.49971e+09	4.84431e+08
