# Supplementary material for: Exploring the potential impact of medical errors research on population health
Source: PLoS One. 2026 Mar 12;21(3):e0340153. doi: 10.1371/journal.pone.0340153 (PMC12981467; doi:10.1371/journal.pone.0340153)
Supplement: S3 File — (XLSX) [file pone.0340153.s003.xlsx]

## Sheet: Sheet 1
income_group
